# Supplementary material for: A missense mutation of ErbB2 produces a novel mouse model of stillbirth associated with a cardiac abnormality but lacking abnormalities of placental structure
Source: PLoS One. 2020 Jun 3;15(6):e0233007. doi: 10.1371/journal.pone.0233007 (PMC7269201; doi:10.1371/journal.pone.0233007)
Supplement: S1 Data — (XLSX) [file pone.0233007.s006.xlsx]

## Sheet: Fig 2. Heart Area
	Ventricles			AVC			Atrium
	Het	Mutant		Het	Mutant		Het	Mutant
	0.796	0.495		0.563	0.443		0.265	0.193
	0.437	0.884		0.516	0.763		0.19	0.317
	0.833	0.656		0.667	0.655		0.369	0.242
	0.742	0.755		0.576	0.613		0.283	0.234
	0.693	0.733		0.664	0.701		0.273	0.219
	0.807			0.686			0.243
	0.759			0.67			0.391
	0.718			0.662			0.208
	0.711			0.612			0.237
n=	9	5		9	5		9	5

## Sheet: Table 1. Placenta Morphology
	Spongiotrophoblast Inclusions			Giant Cell Nuclei Size			Giant Cell/Placenta Area			Basement Membrane (% of Lab Area)			Lab thickness			JZ thickness			JZ Area			Lab Area			Placenta Area			Lab:JZ			Lab cell density
	Het	Mutant		Het	Mutant		Het	Mutant		Het	Mutant		Het	Mutant		Het	Mutant		Het	Mutant		Het	Mutant		Het	Mutant		Het	Mutant		Het	Mutant
	4.61963	1.31631		20.1986	25.5474		103.401	84.6594		31.7525	29.5044		843.45	780.56		320.467	273.299		0.417188	0.612213		0.7448	1.28731		1.05093	1.92538		2.43293	2.01749		8832	9216
	5.69506	7.61382		23.8276	23.2088		34.4406	101.225		22.192	33.3587		831.711	559.696		264.455	403.776		0.661355	1.01018		1.32649	1.23371		1.74368	2.42956		3.17959	1.03167		9395.2	8499.2
	5.0252	1.28573		23.28	22.2902		83.9224	98.1808		17.3665	49.4168		682.391	637.462		206.198	412.741		0.55114	0.655264		1.26593	0.785866		1.90821	1.39808		1.97098	1.28365		10572.8	11059.2
	0.662951	5.3613		21.5635	24.4915		68.0083	66.0889		45.2225	28.7025		684.278	583.036		197.859	241.2		0.542862	0.834472		1.54925	1.32641		2.18655	2.33659		2.43095	1.31305		10611.2	9139.2
	6.04719	3.91521		21.6555	21.1154		164.214	96.0699		33.2588	34.4831		922.155	549.009		581.691	225.283		1.42275	1.40229		0.460488	1.3391		0.853303	1.99436		1.17228	2.04361		9894.4	10073.6
	3.07875	9.00273		18.5651	20.9395		104.527	71.8237		23.1649	31.1085		763.027	615.18		248.603	223.745		0.888458	1.16993		1.1865	1.55444		1.70278	2.38891		2.29814	1.86278		8960	10048
	0.504734	3.11352		27.6981	26.8374		65.5753	35.7636		45.9632	26.7096		476.056	513.318		257.917	213.229		1.2468	1.34984		1.69862	2.27589		3.07557	3.67819		1.23361	1.62298		6976	7296
	2.45827	2.16674		27.513	25.4209		53.1652	69.6385		26.5662	28.5381		470.544	508.421		224.505	206.186		1.6355	0.638073		1.97201	1.25377		3.38484	2.42371		1.39579	1.07166		7744	8332.8
	4.25464	1.80777		32.4806	27.5025		97.0102	64.8933		20.7996	33.1909		498.792	554.387		216.649	334.488		0.306132	1.19585		1.06614	2.64753		1.6213	3.99736		1.92041	1.96137		7974.4	7296
	2.74333	2.24402		23.7734	26.0555		31.0049	39.3465		55.9296	46.3933		585.161	495.594		208.785	198.732		1.11421	1.54384		1.9616	1.98771		3.5971	3.53155		1.19939	1.28751		7116.8	7692.8
	2.38394			29.5054			95.7265			29.0232			687.369			410.671			1.70013			2.2979			3.99803			1.35161			8140.8
n=	11	10		11	10		11	10		11	10		11	10		11	10		11	10		11	10		11	10		11	10		11	10

## Sheet: Fig 3. Placenta Metrics
	Placenta Weight			Lab+JZ Area
	Het	Mutant		Het	Mutant
	30.5	42.6		2.62245	1.85755
	57.9	51.5		2.34492	1.70942
	43.2	54.8		1.29819	2.49572
	52.9	52.5		2.25681	2.01774
	40.5	67.3		2.16963	2.14331
	53.1	40.3		2.07698	2.61389
	73.6	24		2.55982	2.90646
	52.8	39.9		2.22076
	28.5			1.84241
	32			2.02531
	55.2
	34.4
	24.5
	31.3
	33.4
	26.9
	31.6
	35.1
	30.1
	47
	25.2
n=	21	8		10	7

## Sheet: Fig 4. Placenta IHC
	Ki67			CAS3			CD34
	Het	Mutant		Het	Mutant		Het	Mutant
	0.420166	0.350392		0.001111	0.036827		17.8671	17.8131
	0.166291	0.194045		0.008431	0.0032		19.6365	22.3131
	0.375891	0.216451		0.004723	0.009428		17.8246	20.9833
	0.501157	0.490474		0.002299	0.010514		16.8011	17.446
	0.335762	0.402794		0.008072	0.000294		13.5932	12.9119
	0.515067	0.01157		0.111513	0.174401		14.5177	14.1017
	0.16948	0.164807		0.000824	0.062654		23.4589	15.6751
	0.206627	0.810822		0.101268	0.083461		23.8016
	0.390848	0.264714		0.050235	0.033333		20.3898
	0.174389	0.400533		0.000297	0.154241		22.0535
	0.425036	0.213226		0.001281	0.020189
	0.030362	0.318091		0.005989	0.000931
n=	12	12		12	12		10	7

## Sheet: S2 Fig Ion Channel QPCR
	SCN5A
	Het Atria	Mutant Atria	Het V	Mutant V
	-0.74	-0.99	0.03	0.35
	0.41	-0.41	0.16	-0.19
	-0.41	-0.57	-0.03	0.24
n=	3	3	3	3
	KCHN1
	Het Atria	Mutant Atria	Het V	Mutant V
	-0.44	-0.36	0.04	0.25
	0.21	-0.17	0.14	0.11
	-0.23	0.02	-0.04	-0.15
n=	3	3	3	3
	KCNK3
	Het Atria	Mutant Atria	Het V	Mutant V
	-0.4	-0.23	0.12	0.49
	0.26	-0.23	0.29	0.53
	-0.42	0.12	-0.12	0.08
n=	3	3	3	3
	KCNQ1
	Het Atria	Mutant Atria	Het V	Mutant V
	-2.2517	-1.94465	-1.86488	-1.71587
	-2.01389	-1.9281	-1.80317	-1.74597
	-2.11173	-2.0154	-1.82123	-1.48709
n=	3	3	3	3
	HCN4
	Het Atria	Mutant Atria	Het V	Mutant V
	-0.71645	-0.75559	-1.12284	-0.82633
	-0.71043	-0.45305	-1.19659	-1.00544
	-0.77967	-0.7887	-1.02049	-0.98136
	CANCA1G
	Het Atria	Mutant Atria	Het V	Mutant V
	-1.64513	-1.40732	-2.26826	-2.35556
	-1.38775	-1.57288	-2.21558	-2.35857
	-1.53525	-1.53525	-2.34502	-2.03045
n=	3	3	3	3
